# Supplementary material for: Risk Factors Contributing to Symptomatic Miniplate Removal following Orthognathic Surgery: Systematic Review and Meta-Analysis
Source: J Clin Med. 2024 Jun 5;13(11):3335. doi: 10.3390/jcm13113335 (PMC11172665; doi:10.3390/jcm13113335)
Supplement: Supplementary file 1 [file jcm-13-03335-s001.zip]

Archive with 1 entries (1 files):
- jcm-2991725-supplementary.pdf
